# Supplementary material for: Prevalence and Predictors of Immunological Failure among HIV Patients on HAART in Southern Ethiopia
Source: PLoS One. 2015 May 11;10(5):e0125826. doi: 10.1371/journal.pone.0125826 (PMC4427446; doi:10.1371/journal.pone.0125826)
Supplement: S1 Dofile — (DO) [file pone.0125826.s004.do]

use "D:\S1_Dataset.DTA.dta"
tabulate Period FollowupCD4Test if Period<90, row
tabulate Age FollowupCD4Test, row chi2
tabulate Gender FollowupCD4Test, row chi2
tabulate Stage FollowupCD4Test, row chi2
tabulate Base_CD4 FollowupCD4Test, row chi2
