# Supplementary material for: Prevalence and Predictors of Immunological Failure among HIV Patients on HAART in Southern Ethiopia
Source: PLoS One. 2015 May 11;10(5):e0125826. doi: 10.1371/journal.pone.0125826 (PMC4427446; doi:10.1371/journal.pone.0125826)
Supplement: S2 Dofile — (DO) [file pone.0125826.s005.do]

use "D:\S2_Dataset.DTA.dta"
graph box Followup_CD4CountAdult if CD4_date_gp <96, over(CD4_date_gp) ytitle(CD4 Count) title(Median CD4 Count by Follow up Time)
tabulate Age FollowupCD4, chi2 row
tabulate Gender FollowupCD4, chi2 row
tabulate Stage FollowupCD4, chi2 row
tabulate CD4 FollowupCD4, chi2 row
